# Supplementary material for: Integrating Patient-Reported Outcomes into Atrial Fibrillation Care Pathways: Implementation Challenges, Health System Implications, and Future Directions
Source: Healthcare (Basel). 2026 Jun 30;14(13):1904. doi: 10.3390/healthcare14131904 (PMC13361731; doi:10.3390/healthcare14131904)
Supplement: Supplementary file 1 [file healthcare-14-01904-s001.zip]

Archive with 1 entries (1 files):
- healthcare-4364257-supplementary.pdf
